# Supplementary material for: Whole genome characterization of sequence diversity of 15,220 Icelanders
Source: Sci Data. 2017 Sep 21;4:170115. doi: 10.1038/sdata.2017.115 (PMC5607473; doi:10.1038/sdata.2017.115)
Supplement: Supplementary file 1 [file sdata2017115-isa1.zip › i_Investigation.txt]

# Investigation File generated for Scientific Data with Investigation File Authoring Tool version 0.1.0 on 25/08/2017 - This metadata file is CC0
ONTOLOGY SOURCE REFERENCE
Term Source Name	NCBITAXON	UBERON	OBI	ERO	MS
Term Source File	http://data.bioontology.org/ontologies/NCBITAXON	http://data.bioontology.org/ontologies/UBERON	http://data.bioontology.org/ontologies/OBI	http://data.bioontology.org/ontologies/ERO	http://data.bioontology.org/ontologies/MS
Term Source Version	2016AB	releases/2014-06-15	2014-08-18	2013-08-02	4.0.1
Term Source Description	National Center for Biotechnology Information (NCBI) Organismal Classification	Uber Anatomy Ontology	Ontology for Biomedical Investigations	Eagle-I Research Resource Ontology	Mass Spectrometry Ontology
INVESTIGATION
Investigation Identifier
Investigation Title
Investigation Description
Investigation Submission Date
Investigation Public Release Date
INVESTIGATION PUBLICATIONS
Investigation PubMed ID
Investigation Publication DOI
Investigation Publication Author List
Investigation Publication Title
Investigation Publication Status
Investigation Publication Status Term Accession Number
Investigation Publication Status Term Source REF
INVESTIGATION CONTACTS
Investigation Person Last Name
Investigation Person Mid Initials
Investigation Person First Name
Investigation Person Address
Investigation Person Phone
Investigation Person Fax
Investigation Person Email
Investigation Person Affiliation
Investigation Person Roles
Investigation Person Roles Term Accession Number
Investigation Person Roles Term Source REF
STUDY
Study Identifier	10.1038/sdata.2017.115
Study Title	Whole genome characterization of sequence diversity of 15,220 Icelanders
Study Submission Date	17/08/2016
Study Public Release Date	21/09/2017
Study Description	http://www.nature.com/articles/sdata2017115#abstract
Study File Name	s_study_Gudbjartsson.txt
Comment[Subject Keywords]	////;///;///;//
Comment[Manuscript Licence]	CC BY-4.0
Comment[Experimental Metadata Licence]	CC0
Comment[Supplementary Information File Name]	
Comment[Supplementary Information File Type]	x-zip-compressed
Comment[Supplementary Information File URL]	http://www.nature.com/articles/sdata2017115#supplementary-information
Comment[Data Repository]	European Variation Archive;European Variation Archive
Comment[Data Record Accession]	PRJEB15197;PRJEB21300
Comment[Data Record URI]	http://www.ebi.ac.uk/eva/?eva-study=PRJEB15197;http://www.ebi.ac.uk/eva/?eva-study=PRJEB21300
STUDY DESIGN DESCRIPTORS
Study Design Type	individual genetic characteristics comparison design	population genetics analysis objective
Study Design Type Term Accession Number	OBI:0001448	ERO:0100273
Study Design Type Term Source REF	OBI	ERO
STUDY PUBLICATIONS
Study PubMed ID	""
Study Publication DOI	doi:10.1038/nature24018
Study Publication Author List	""
Study Publication Title	Parental influence on human germline de novo mutations in 1,548 trios from Iceland
Study Publication Status	published
Study Publication Status Term Accession Number	
Study Publication Status Term Source REF	
STUDY FACTORS
Study Factor Name
Study Factor Type
Study Factor Type Term Accession Number
Study Factor Type Term Source REF
STUDY ASSAYS
Study Assay Measurement Type	genetic sequence variation analysis
Study Assay Measurement Type Term Accession Number	ERO:0100211
Study Assay Measurement Type Term Source REF	ERO
Study Assay Technology Type	whole genome sequencing
Study Assay Technology Type Term Accession Number	ERO:0002016
Study Assay Technology Type Term Source REF	ERO
Study Assay Technology Platform	""
Study Assay File Name	a_assay_Gudbjartsson.txt
STUDY PROTOCOLS
Study Protocol Name	Chip genotyping and long range phasing	Preparation of samples for whole-genome sequencing	DNA whole genome sequencing	Reference	Alignment of sequences	Filtering of BAM files	Variant calling	Variant phasing	Variant imputation	Genotype imputation information	Extraction of de novo candidates	QC-filtering using transmission in three-generation families	Phasing of de novo mutations
Study Protocol Type	protocol	sample preparation for sequencing assay	whole genome sequencing assay	genome reference version	sequence alignment objective	information processor function	information processor function	information processor function	data imputation	data imputation	data transformation	quality control	information processor function
Study Protocol Type Term Accession Number	OBI:0000272	OBI:0001902	OBI:0002117	MS:1002644	ERO:0100032	OBI:0000392	OBI:0000392	OBI:0000392	OBI:0200061	OBI:0200061	OBI:0200000	ERO:0001219	OBI:0000392
Study Protocol Type Term Source REF	OBI	OBI	OBI	MS	ERO	OBI	OBI	OBI	OBI	OBI	OBI	ERO	OBI
Study Protocol Description													
Study Protocol URI	""	""	""	""	""	""	""	""	""	""	""	""	""
Study Protocol Version													
Study Protocol Parameters Name	instrument	instrument; manufacturer	""	""	""	""	""	""	""	""	""	""	""
Study Protocol Parameters Name Term Accession Number	""	""	""	""	""	""	""	""	""	""	""	""	""
Study Protocol Parameters Name Term Source REF	""	""	""	""	""	""	""	""	""	""	""	""	""
Study Protocol Components Name	""	""	""	""	""	""	""	""	""	""	""	""	""
Study Protocol Components Type	""	""	""	""	""	""	""	""	""	""	""	""	""
Study Protocol Components Type Term Accession Number	""	""	""	""	""	""	""	""	""	""	""	""	""
Study Protocol Components Type Term Source REF	""	""	""	""	""	""	""	""	""	""	""	""	""
STUDY CONTACTS
Study Person Last Name	Jónsson	Sulem	Kehr	Kristmundsdottir	Zink	Hjartarson	Hardarson	Hjorleifsson	Eggertsson	Gudjonsson	Ward	Arnadottir	Helgason	Helgason	Gylfason	Jonasdottir	Jonasdottir	Rafnar	Besenbacher	Frigge	Stacey	Magnusson	Thorsteinsdottir	Masson	Kong	Halldorsson	Helgason	Gudbjartsson	Stefansson
Study Person First Name	Hákon	Patrick	Birte	Snaedis	Florian	Eirikur	Marteinn T.	Kristjan E.	Hannes P.	Sigurjon Axel	Lucas D.	Gudny A.	Einar A.	Hannes	Arnaldur	Adalbjorg	Aslaug	Thorunn	Soren	Michael L.	Simon N.	Olafur Th.	Unnur	Gisli	Augustine	Bjarni V.	Agnar	Daniel F.	Kari
Study Person Mid Initials																													
Study Person Email	""	""	""	""	""	""	""	""	""	""	""	""	""	""	""	""	""	""	""	""	""	""	""	""	""	""	""	daniel.gudbjartsson@decode.is	kari.stefansson@decode.is
Study Person Phone																													
Study Person Fax																													
Study Person Address																													
Study Person Affiliation	deCODE genetics/Amgen Inc., Sturlugata 8, Reykjavik 101, Iceland	deCODE genetics/Amgen Inc., Sturlugata 8, Reykjavik 101, Iceland	deCODE genetics/Amgen Inc., Sturlugata 8, Reykjavik 101, Iceland	deCODE genetics/Amgen Inc., Sturlugata 8, Reykjavik 101, Iceland	deCODE genetics/Amgen Inc., Sturlugata 8, Reykjavik 101, Iceland	deCODE genetics/Amgen Inc., Sturlugata 8, Reykjavik 101, Iceland	deCODE genetics/Amgen Inc., Sturlugata 8, Reykjavik 101, Iceland	deCODE genetics/Amgen Inc., Sturlugata 8, Reykjavik 101, Iceland	deCODE genetics/Amgen Inc., Sturlugata 8, Reykjavik 101, Iceland	deCODE genetics/Amgen Inc., Sturlugata 8, Reykjavik 101, Iceland	deCODE genetics/Amgen Inc., Sturlugata 8, Reykjavik 101, Iceland	deCODE genetics/Amgen Inc., Sturlugata 8, Reykjavik 101, Iceland	deCODE genetics/Amgen Inc., Sturlugata 8, Reykjavik 101, Iceland	deCODE genetics/Amgen Inc., Sturlugata 8, Reykjavik 101, Iceland	deCODE genetics/Amgen Inc., Sturlugata 8, Reykjavik 101, Iceland	deCODE genetics/Amgen Inc., Sturlugata 8, Reykjavik 101, Iceland	deCODE genetics/Amgen Inc., Sturlugata 8, Reykjavik 101, Iceland	deCODE genetics/Amgen Inc., Sturlugata 8, Reykjavik 101, Iceland	Bioinformatics Research Centre (BiRC), C.F.Møllers Allé 8, Aarhus University, Aarhus 8000 Aarhus C, Denmark	deCODE genetics/Amgen Inc., Sturlugata 8, Reykjavik 101, Iceland	deCODE genetics/Amgen Inc., Sturlugata 8, Reykjavik 101, Iceland	deCODE genetics/Amgen Inc., Sturlugata 8, Reykjavik 101, Iceland	deCODE genetics/Amgen Inc., Sturlugata 8, Reykjavik 101, Iceland	deCODE genetics/Amgen Inc., Sturlugata 8, Reykjavik 101, Iceland	deCODE genetics/Amgen Inc., Sturlugata 8, Reykjavik 101, Iceland	deCODE genetics/Amgen Inc., Sturlugata 8, Reykjavik 101, Iceland	deCODE genetics/Amgen Inc., Sturlugata 8, Reykjavik 101, Iceland	deCODE genetics/Amgen Inc., Sturlugata 8, Reykjavik 101, Iceland	deCODE genetics/Amgen Inc., Sturlugata 8, Reykjavik 101, Iceland
Study Person Roles																													
Study Person Roles Term Accession Number																													
Study Person Roles Term Source REF																													
Comment[Study Person ORCID]		0000-0001-7123-6123	0000-0002-3417-7504					0000-0002-7851-1818	0000-0002-1674-9978																	0000-0003-0756-0767		0000-0002-5222-9857	
Comment[Funder]																													
Comment[FundRef ID]																													
Comment[Funder Term Source REF]																													
Comment[Grant Identifier]																													
