# Supplementary material for: Whole genome characterization of sequence diversity of 15,220 Icelanders
Source: Sci Data. 2017 Sep 21;4:170115. doi: 10.1038/sdata.2017.115 (PMC5607473; doi:10.1038/sdata.2017.115)
Supplement: Supplementary file 1 [file sdata2017115-isa1.zip › s_study_Gudbjartsson.txt]

Source Name	Characteristics[organism]	Term Source REF	Term Accession Number	Characteristics[organism part]	Term Source REF	Term Accession Number	Protocol REF	Protocol REF	Parameter Value[instrument]	Sample Name
deCODE_WGS	Homo sapiens	NCBITAXON	NCBITAXON:9609	whole blood	UBERON	UBERON:0000178	Chip genotyping and long range phasing	Preparation of samples for whole-genome sequencing	HumanOmniExpress	OmniExpress
deCODE_WGS	Homo sapiens	NCBITAXON	NCBITAXON:9609	whole blood	UBERON	UBERON:0000178	Chip genotyping and long range phasing	Preparation of samples for whole-genome sequencing	HumanOmniExpress-24	OmniExpress24
deCODE_WGS	Homo sapiens	NCBITAXON	NCBITAXON:9609	whole blood	UBERON	UBERON:0000178	Chip genotyping and long range phasing	Preparation of samples for whole-genome sequencing	Illumina HumanHap 317K SNP Chip	HumanHap 300
deCODE_WGS	Homo sapiens	NCBITAXON	NCBITAXON:9609	whole blood	UBERON	UBERON:0000178	Chip genotyping and long range phasing	Preparation of samples for whole-genome sequencing	Merge of HumanHap300 and HumanCNV chips	HumanHapCNV 370
deCODE_WGS	Homo sapiens	NCBITAXON	NCBITAXON:9609	whole blood	UBERON	UBERON:0000178	Chip genotyping and long range phasing	Preparation of samples for whole-genome sequencing	1M SNP Chip redesigned, 500K diff vs normal 1M	Human Omni1
deCODE_WGS	Homo sapiens	NCBITAXON	NCBITAXON:9609	whole blood	UBERON	UBERON:0000178	Chip genotyping and long range phasing	Preparation of samples for whole-genome sequencing	DECODE	OmniExpPlus
deCODE_WGS	Homo sapiens	NCBITAXON	NCBITAXON:9609	whole blood	UBERON	UBERON:0000178	Chip genotyping and long range phasing	Preparation of samples for whole-genome sequencing	HumanOmni2.5-8	Omni2.5-8
deCODE_WGS	Homo sapiens	NCBITAXON	NCBITAXON:9609	whole blood	UBERON	UBERON:0000178	Chip genotyping and long range phasing	Preparation of samples for whole-genome sequencing	HumanOmniExp-12v1MultiUse	OmniExpMulti
deCODE_WGS	Homo sapiens	NCBITAXON	NCBITAXON:9609	whole blood	UBERON	UBERON:0000178	Chip genotyping and long range phasing	Preparation of samples for whole-genome sequencing	HumanOmni2.5	HumanOmni2.5
deCODE_WGS	Homo sapiens	NCBITAXON	NCBITAXON:9609	whole blood	UBERON	UBERON:0000178	Chip genotyping and long range phasing	Preparation of samples for whole-genome sequencing	Illumina HumanHap 1M SNP Chip	HumanHap 1M
deCODE_WGS	Homo sapiens	NCBITAXON	NCBITAXON:9609	whole blood	UBERON	UBERON:0000178	Chip genotyping and long range phasing	Preparation of samples for whole-genome sequencing	HumanOmni5-4v1	Omni5
deCODE_WGS	Homo sapiens	NCBITAXON	NCBITAXON:9609	whole blood	UBERON	UBERON:0000178	Chip genotyping and long range phasing	Preparation of samples for whole-genome sequencing	Illumina Human610-Quad v1 SNP Chip	HumanHap 610
deCODE_WGS	Homo sapiens	NCBITAXON	NCBITAXON:9609	whole blood	UBERON	UBERON:0000178	Chip genotyping and long range phasing	Preparation of samples for whole-genome sequencing	HumanOmni2.5-4v1-Multi_D	Omni2.5Multi
deCODE_WGS	Homo sapiens	NCBITAXON	NCBITAXON:9609	whole blood	UBERON	UBERON:0000178	Chip genotyping and long range phasing	Preparation of samples for whole-genome sequencing	Human660W	Human660W
deCODE_WGS	Homo sapiens	NCBITAXON	NCBITAXON:9609	buccal epithelium	UBERON	UBERON:0008420	Chip genotyping and long range phasing	Preparation of samples for whole-genome sequencing	HumanOmniExpress	OmniExpress
deCODE_WGS	Homo sapiens	NCBITAXON	NCBITAXON:9609	buccal epithelium	UBERON	UBERON:0008420	Chip genotyping and long range phasing	Preparation of samples for whole-genome sequencing	HumanOmniExpress-24	OmniExpress24
deCODE_WGS	Homo sapiens	NCBITAXON	NCBITAXON:9609	buccal epithelium	UBERON	UBERON:0008420	Chip genotyping and long range phasing	Preparation of samples for whole-genome sequencing	Illumina HumanHap 317K SNP Chip	HumanHap 300
deCODE_WGS	Homo sapiens	NCBITAXON	NCBITAXON:9609	buccal epithelium	UBERON	UBERON:0008420	Chip genotyping and long range phasing	Preparation of samples for whole-genome sequencing	Merge of HumanHap300 and HumanCNV chips	HumanHapCNV 370
deCODE_WGS	Homo sapiens	NCBITAXON	NCBITAXON:9609	buccal epithelium	UBERON	UBERON:0008420	Chip genotyping and long range phasing	Preparation of samples for whole-genome sequencing	1M SNP Chip redesigned, 500K diff vs normal 1M	Human Omni1
deCODE_WGS	Homo sapiens	NCBITAXON	NCBITAXON:9609	buccal epithelium	UBERON	UBERON:0008420	Chip genotyping and long range phasing	Preparation of samples for whole-genome sequencing	DECODE	OmniExpPlus
deCODE_WGS	Homo sapiens	NCBITAXON	NCBITAXON:9609	buccal epithelium	UBERON	UBERON:0008420	Chip genotyping and long range phasing	Preparation of samples for whole-genome sequencing	HumanOmni2.5-8	Omni2.5-8
deCODE_WGS	Homo sapiens	NCBITAXON	NCBITAXON:9609	buccal epithelium	UBERON	UBERON:0008420	Chip genotyping and long range phasing	Preparation of samples for whole-genome sequencing	HumanOmniExp-12v1MultiUse	OmniExpMulti
deCODE_WGS	Homo sapiens	NCBITAXON	NCBITAXON:9609	buccal epithelium	UBERON	UBERON:0008420	Chip genotyping and long range phasing	Preparation of samples for whole-genome sequencing	HumanOmni2.5	HumanOmni2.5
deCODE_WGS	Homo sapiens	NCBITAXON	NCBITAXON:9609	buccal epithelium	UBERON	UBERON:0008420	Chip genotyping and long range phasing	Preparation of samples for whole-genome sequencing	Illumina HumanHap 1M SNP Chip	HumanHap 1M
deCODE_WGS	Homo sapiens	NCBITAXON	NCBITAXON:9609	buccal epithelium	UBERON	UBERON:0008420	Chip genotyping and long range phasing	Preparation of samples for whole-genome sequencing	HumanOmni5-4v1	Omni5
deCODE_WGS	Homo sapiens	NCBITAXON	NCBITAXON:9609	buccal epithelium	UBERON	UBERON:0008420	Chip genotyping and long range phasing	Preparation of samples for whole-genome sequencing	Illumina Human610-Quad v1 SNP Chip	HumanHap 610
deCODE_WGS	Homo sapiens	NCBITAXON	NCBITAXON:9609	buccal epithelium	UBERON	UBERON:0008420	Chip genotyping and long range phasing	Preparation of samples for whole-genome sequencing	HumanOmni2.5-4v1-Multi_D	Omni2.5Multi
deCODE_WGS	Homo sapiens	NCBITAXON	NCBITAXON:9609	buccal epithelium	UBERON	UBERON:0008420	Chip genotyping and long range phasing	Preparation of samples for whole-genome sequencing	Human660W	Human660W
