# Supplementary material for: Whole genome characterization of sequence diversity of 15,220 Icelanders
Source: Sci Data. 2017 Sep 21;4:170115. doi: 10.1038/sdata.2017.115 (PMC5607473; doi:10.1038/sdata.2017.115)
Supplement: Supplementary file 1 [file sdata2017115-isa1.zip › a_assay_Gudbjartsson.txt]

Sample Name	Protocol REF	Parameter Value[instrument]	Parameter Value[manufacturer]	Protocol REF	Protocol REF	Protocol REF	Protocol REF	Assay Name	Raw Data File	Comment[Data Repository]	Comment[Data Record Accession]	Comment[Data Record URI]	Protocol REF	Protocol REF	Protocol REF	Protocol REF	Protocol REF	Protocol REF	Derived Data File	Comment[Data Repository]	Comment[Data Record Accession]	Comment[Data Record URI]
OmniExpress	DNA whole genome sequencing	GAIIx, HiSeq 2000/2500 or HiSeq X	Illumina	Reference	Alignment of sequences	Filtering of BAM files	Variant calling	Sequence variants identified in deCODE's whole-genome sequencing of 15,220 Icelanders	decode_variants_2016_08_12.garys.sorted.without_chr_in_contigname.fixed.vcf.gz	European Variation Archive	PRJEB15197	http://www.ebi.ac.uk/eva/?eva-study=PRJEB15197	Variant phasing	Variant imputation	Genotype imputation information	Extraction of de novo candidates	QC-filtering using transmission in three-generation families	Phasing of de novo mutations	de novo mutations identified in deCODE's whole-genome sequencing of 15,220 Icelanders	European Variation Archive	PRJEB21300	http://www.ebi.ac.uk/eva/?eva-study=PRJEB21300
OmniExpress24	DNA whole genome sequencing	GAIIx, HiSeq 2000/2500 or HiSeq X	Illumina	Reference	Alignment of sequences	Filtering of BAM files	Variant calling	Sequence variants identified in deCODE's whole-genome sequencing of 15,220 Icelanders	decode_variants_2016_08_12.garys.sorted.without_chr_in_contigname.fixed.vcf.gz	European Variation Archive	PRJEB15197	http://www.ebi.ac.uk/eva/?eva-study=PRJEB15197	Variant phasing	Variant imputation	Genotype imputation information	Extraction of de novo candidates	QC-filtering using transmission in three-generation families	Phasing of de novo mutations	de novo mutations identified in deCODE's whole-genome sequencing of 15,220 Icelanders	European Variation Archive	PRJEB21300	http://www.ebi.ac.uk/eva/?eva-study=PRJEB21300
HumanHap 300	DNA whole genome sequencing	GAIIx, HiSeq 2000/2500 or HiSeq X	Illumina	Reference	Alignment of sequences	Filtering of BAM files	Variant calling	Sequence variants identified in deCODE's whole-genome sequencing of 15,220 Icelanders	decode_variants_2016_08_12.garys.sorted.without_chr_in_contigname.fixed.vcf.gz	European Variation Archive	PRJEB15197	http://www.ebi.ac.uk/eva/?eva-study=PRJEB15197	Variant phasing	Variant imputation	Genotype imputation information	Extraction of de novo candidates	QC-filtering using transmission in three-generation families	Phasing of de novo mutations	de novo mutations identified in deCODE's whole-genome sequencing of 15,220 Icelanders	European Variation Archive	PRJEB21300	http://www.ebi.ac.uk/eva/?eva-study=PRJEB21300
HumanHapCNV 370	DNA whole genome sequencing	GAIIx, HiSeq 2000/2500 or HiSeq X	Illumina	Reference	Alignment of sequences	Filtering of BAM files	Variant calling	Sequence variants identified in deCODE's whole-genome sequencing of 15,220 Icelanders	decode_variants_2016_08_12.garys.sorted.without_chr_in_contigname.fixed.vcf.gz	European Variation Archive	PRJEB15197	http://www.ebi.ac.uk/eva/?eva-study=PRJEB15197	Variant phasing	Variant imputation	Genotype imputation information	Extraction of de novo candidates	QC-filtering using transmission in three-generation families	Phasing of de novo mutations	de novo mutations identified in deCODE's whole-genome sequencing of 15,220 Icelanders	European Variation Archive	PRJEB21300	http://www.ebi.ac.uk/eva/?eva-study=PRJEB21300
Human Omni1	DNA whole genome sequencing	GAIIx, HiSeq 2000/2500 or HiSeq X	Illumina	Reference	Alignment of sequences	Filtering of BAM files	Variant calling	Sequence variants identified in deCODE's whole-genome sequencing of 15,220 Icelanders	decode_variants_2016_08_12.garys.sorted.without_chr_in_contigname.fixed.vcf.gz	European Variation Archive	PRJEB15197	http://www.ebi.ac.uk/eva/?eva-study=PRJEB15197	Variant phasing	Variant imputation	Genotype imputation information	Extraction of de novo candidates	QC-filtering using transmission in three-generation families	Phasing of de novo mutations	de novo mutations identified in deCODE's whole-genome sequencing of 15,220 Icelanders	European Variation Archive	PRJEB21300	http://www.ebi.ac.uk/eva/?eva-study=PRJEB21300
OmniExpPlus	DNA whole genome sequencing	GAIIx, HiSeq 2000/2500 or HiSeq X	Illumina	Reference	Alignment of sequences	Filtering of BAM files	Variant calling	Sequence variants identified in deCODE's whole-genome sequencing of 15,220 Icelanders	decode_variants_2016_08_12.garys.sorted.without_chr_in_contigname.fixed.vcf.gz	European Variation Archive	PRJEB15197	http://www.ebi.ac.uk/eva/?eva-study=PRJEB15197	Variant phasing	Variant imputation	Genotype imputation information	Extraction of de novo candidates	QC-filtering using transmission in three-generation families	Phasing of de novo mutations	de novo mutations identified in deCODE's whole-genome sequencing of 15,220 Icelanders	European Variation Archive	PRJEB21300	http://www.ebi.ac.uk/eva/?eva-study=PRJEB21300
Omni2.5-8	DNA whole genome sequencing	GAIIx, HiSeq 2000/2500 or HiSeq X	Illumina	Reference	Alignment of sequences	Filtering of BAM files	Variant calling	Sequence variants identified in deCODE's whole-genome sequencing of 15,220 Icelanders	decode_variants_2016_08_12.garys.sorted.without_chr_in_contigname.fixed.vcf.gz	European Variation Archive	PRJEB15197	http://www.ebi.ac.uk/eva/?eva-study=PRJEB15197	Variant phasing	Variant imputation	Genotype imputation information	Extraction of de novo candidates	QC-filtering using transmission in three-generation families	Phasing of de novo mutations	de novo mutations identified in deCODE's whole-genome sequencing of 15,220 Icelanders	European Variation Archive	PRJEB21300	http://www.ebi.ac.uk/eva/?eva-study=PRJEB21300
OmniExpMulti	DNA whole genome sequencing	GAIIx, HiSeq 2000/2500 or HiSeq X	Illumina	Reference	Alignment of sequences	Filtering of BAM files	Variant calling	Sequence variants identified in deCODE's whole-genome sequencing of 15,220 Icelanders	decode_variants_2016_08_12.garys.sorted.without_chr_in_contigname.fixed.vcf.gz	European Variation Archive	PRJEB15197	http://www.ebi.ac.uk/eva/?eva-study=PRJEB15197	Variant phasing	Variant imputation	Genotype imputation information	Extraction of de novo candidates	QC-filtering using transmission in three-generation families	Phasing of de novo mutations	de novo mutations identified in deCODE's whole-genome sequencing of 15,220 Icelanders	European Variation Archive	PRJEB21300	http://www.ebi.ac.uk/eva/?eva-study=PRJEB21300
HumanOmni2.5	DNA whole genome sequencing	GAIIx, HiSeq 2000/2500 or HiSeq X	Illumina	Reference	Alignment of sequences	Filtering of BAM files	Variant calling	Sequence variants identified in deCODE's whole-genome sequencing of 15,220 Icelanders	decode_variants_2016_08_12.garys.sorted.without_chr_in_contigname.fixed.vcf.gz	European Variation Archive	PRJEB15197	http://www.ebi.ac.uk/eva/?eva-study=PRJEB15197	Variant phasing	Variant imputation	Genotype imputation information	Extraction of de novo candidates	QC-filtering using transmission in three-generation families	Phasing of de novo mutations	de novo mutations identified in deCODE's whole-genome sequencing of 15,220 Icelanders	European Variation Archive	PRJEB21300	http://www.ebi.ac.uk/eva/?eva-study=PRJEB21300
HumanHap 1M	DNA whole genome sequencing	GAIIx, HiSeq 2000/2500 or HiSeq X	Illumina	Reference	Alignment of sequences	Filtering of BAM files	Variant calling	Sequence variants identified in deCODE's whole-genome sequencing of 15,220 Icelanders	decode_variants_2016_08_12.garys.sorted.without_chr_in_contigname.fixed.vcf.gz	European Variation Archive	PRJEB15197	http://www.ebi.ac.uk/eva/?eva-study=PRJEB15197	Variant phasing	Variant imputation	Genotype imputation information	Extraction of de novo candidates	QC-filtering using transmission in three-generation families	Phasing of de novo mutations	de novo mutations identified in deCODE's whole-genome sequencing of 15,220 Icelanders	European Variation Archive	PRJEB21300	http://www.ebi.ac.uk/eva/?eva-study=PRJEB21300
Omni5	DNA whole genome sequencing	GAIIx, HiSeq 2000/2500 or HiSeq X	Illumina	Reference	Alignment of sequences	Filtering of BAM files	Variant calling	Sequence variants identified in deCODE's whole-genome sequencing of 15,220 Icelanders	decode_variants_2016_08_12.garys.sorted.without_chr_in_contigname.fixed.vcf.gz	European Variation Archive	PRJEB15197	http://www.ebi.ac.uk/eva/?eva-study=PRJEB15197	Variant phasing	Variant imputation	Genotype imputation information	Extraction of de novo candidates	QC-filtering using transmission in three-generation families	Phasing of de novo mutations	de novo mutations identified in deCODE's whole-genome sequencing of 15,220 Icelanders	European Variation Archive	PRJEB21300	http://www.ebi.ac.uk/eva/?eva-study=PRJEB21300
HumanHap 610	DNA whole genome sequencing	GAIIx, HiSeq 2000/2500 or HiSeq X	Illumina	Reference	Alignment of sequences	Filtering of BAM files	Variant calling	Sequence variants identified in deCODE's whole-genome sequencing of 15,220 Icelanders	decode_variants_2016_08_12.garys.sorted.without_chr_in_contigname.fixed.vcf.gz	European Variation Archive	PRJEB15197	http://www.ebi.ac.uk/eva/?eva-study=PRJEB15197	Variant phasing	Variant imputation	Genotype imputation information	Extraction of de novo candidates	QC-filtering using transmission in three-generation families	Phasing of de novo mutations	de novo mutations identified in deCODE's whole-genome sequencing of 15,220 Icelanders	European Variation Archive	PRJEB21300	http://www.ebi.ac.uk/eva/?eva-study=PRJEB21300
Omni2.5Multi	DNA whole genome sequencing	GAIIx, HiSeq 2000/2500 or HiSeq X	Illumina	Reference	Alignment of sequences	Filtering of BAM files	Variant calling	Sequence variants identified in deCODE's whole-genome sequencing of 15,220 Icelanders	decode_variants_2016_08_12.garys.sorted.without_chr_in_contigname.fixed.vcf.gz	European Variation Archive	PRJEB15197	http://www.ebi.ac.uk/eva/?eva-study=PRJEB15197	Variant phasing	Variant imputation	Genotype imputation information	Extraction of de novo candidates	QC-filtering using transmission in three-generation families	Phasing of de novo mutations	de novo mutations identified in deCODE's whole-genome sequencing of 15,220 Icelanders	European Variation Archive	PRJEB21300	http://www.ebi.ac.uk/eva/?eva-study=PRJEB21300
Human660W	DNA whole genome sequencing	GAIIx, HiSeq 2000/2500 or HiSeq X	Illumina	Reference	Alignment of sequences	Filtering of BAM files	Variant calling	Sequence variants identified in deCODE's whole-genome sequencing of 15,220 Icelanders	decode_variants_2016_08_12.garys.sorted.without_chr_in_contigname.fixed.vcf.gz	European Variation Archive	PRJEB15197	http://www.ebi.ac.uk/eva/?eva-study=PRJEB15197	Variant phasing	Variant imputation	Genotype imputation information	Extraction of de novo candidates	QC-filtering using transmission in three-generation families	Phasing of de novo mutations	de novo mutations identified in deCODE's whole-genome sequencing of 15,220 Icelanders	European Variation Archive	PRJEB21300	http://www.ebi.ac.uk/eva/?eva-study=PRJEB21300
